# Supplementary material for: A Nuclear Factor Y-B Transcription Factor, GmNFYB17, Regulates Resistance to Drought Stress in Soybean
Source: Int J Mol Sci. 2022 Jun 29;23(13):7242. doi: 10.3390/ijms23137242 (PMC9266788; doi:10.3390/ijms23137242)
Supplement: Supplementary file 1 [file ijms-23-07242-s001.zip]

Archive with 1 entries (1 files):
- ijms-1769474-supplementary.pdf
